# Supplementary material for: ARDEP, a Rapid Degenerate Primer Design Pipeline Based on k-mers for Amplicon Microbiome Studies
Source: Int J Environ Res Public Health. 2020 Aug 17;17(16):5958. doi: 10.3390/ijerph17165958 (PMC7459862; doi:10.3390/ijerph17165958)
Supplement: Supplementary file 1 [file ijerph-17-05958-s001.zip › Supplementary Materials/TableS1-S7.xlsx]

## Sheet: Table S1
Table S1. napA Single Primer Result
Primer		Coverage	Basic Properties				Specificity
Name	Sequence		DegeBase	DeltaG	GC%	Tm	narG	nt
napA_kmer5	TTYTAYGACTGGTAYKSYGA	0.800118	8	(-2.07)-(1.70)	30.00%-55.00%	52.00-62.00	0.0113248	0.00014907
napA_kmer6	TGGGGYGAVCADACNGAYGT	0.777745	11	(-1.65)-(1.24)	45.00%-70.00%	58.00-68.00	0.0106662	0.000138746
napA_kmer8	ACSTGGGADAYNCADCADAC	0.679129	10	(-3.15)-(2.10)	40.00%-65.00%	56.00-66.00	0.00879306	0.000129898
napA_kmer9	GGBGGYGGBTGGKCVCAYTA	0.662644	14	(-4.32)-(1.14)	50.00%-80.00%	60.00-72.00	0.00932588	0.00013139
napA_kmer7	ATYCCSGCVATGTCVATGDT	0.649691	10	(-2.42)-(1.01)	40.00%-60.00%	56.00-64.00	0.0106265	0.000143645
napA_kmer14	CCTGGTAYGADAADRACGA	0.553429	4	(-1.99)-(2.29)	36.84%-57.89%	52.00-60.00	0.0071516	<0.01%
napA_kmer13	GACTGGGADATYTWYAADG	0.52252	10	(0.27)-(1.39)	31.58%-52.63%	50.00-58.00	0.00756528	<0.01%
napA_kmer10	ASCGAYMTGCCVRTGCTSGT	0.521048	7	(-3.13)-(-0.34)	50.00%-70.00%	60.00-68.00	0.00607936	0.000104081
napA_kmer12	GYTTYAACTAYTAYGGHAC	0.518987	7	(-0.12)-(1.50)	26.32%-52.63%	48.00-58.00	0.007327	<0.01%
napA_kmer11	TGCCBACBGCNACCTGGTA	0.515455	8	(-1.82)-(-0.04)	52.63%-68.42%	58.00-64.00	0.00996128	<0.01%
napA_kmer15	GACTGGTAYAACKCSDVYT	0.479541	8	(-4.47)-(1.81)	36.84%-63.16%	52.00-62.00	0.00636066	<0.01%
napA_kmer2	TTCMTSACVCCDCAYCAGAA	0.479541	6	(-1.14)-(1.87)	40.00%-60.00%	56.00-64.00	0.00611245	0.000104234
napA_kmer4	ATGRCSATGATGTAYCACGC	0.451869	3	(-1.37)-(0.88)	45.00%-55.00%	58.00-62.00	0.00539101	9.62156e-05
napA_kmer3	ATYTCCAGCCCNACVTGGTC	0.449514	5	(-1.27)-(0.38)	50.00%-65.00%	60.00-66.00	0.00569216	9.9911e-05
napA_kmer1	WCGGAYATGCAYCCDTTYAT	0.448631	5	(-4.30)-(1.53)	35.00%-55.00%	54.00-62.00	0.00622497	0.000104064
napA_kmer19	CGCTTYCGCGAYATYCAGG	0.405063	4	(-1.75)-(-1.75)	52.63%-68.42%	58.00-64.00	0.00491114	<0.01%
napA_kmer18	GCBCAYTTCTTYACYGARG	0.387989	7	(-0.39)-(1.55)	36.84%-63.16%	52.00-62.00	0.00565907	<0.01%
napA_kmer16	AYCAYDCSAGYCADTGGCG	0.383868	8	(-4.85)-(1.23)	47.37%-73.68%	56.00-66.00	0.00588741	<0.01%
napA_kmer20	TGGAYCGSTTTCGCTACTT	0.305564	1	(0.25)-(0.42)	47.37%-52.63%	56.00-58.00	0.00359069	<0.01%
napA_kmer17	ACAGGAGAGCGTAAAATGA	0.20577	0	(1.03)-(1.03)	42.11%-42.11%	54.00-54.00	0.002396	<0.01%

## Sheet: Table S2
Table S2. napA Primer Sets
Forward Primer		Reverse Primer		Coverage	Product Length				Specificity
Name	Sequence	Name	Sequence		Max	Min	Average	Mode	narG	nt
napA_kmer5	TTYTAYGACTGGTAYKSYGA	napA_kmer8	ACSTGGGADAYNCADCADAC	0.65499	421	418	420	421	0.00822716	<0.01%
napA_kmer6	TGGGGYGAVCADACNGAYGT	napA_kmer8	ACSTGGGADAYNCADCADAC	0.642037	466	463	465	466	0.00796902	<0.01%
napA_kmer7	ATYCCSGCVATGTCVATGDT	napA_kmer8	ACSTGGGADAYNCADCADAC	0.619664	346	343	345	346	0.00783334	<0.01%
napA_kmer6	TGGGGYGAVCADACNGAYGT	napA_kmer10	ASCGAYMTGCCVRTGCTSGT	0.513394	298	289	289	289	0.00594036	<0.01%
napA_kmer5	TTYTAYGACTGGTAYKSYGA	napA_kmer10	ASCGAYMTGCCVRTGCTSGT	0.511334	334	334	334	334	0.00590727	<0.01%
napA_kmer7	ATYCCSGCVATGTCVATGDT	napA_kmer10	ASCGAYMTGCCVRTGCTSGT	0.494848	409	409	409	409	0.00570871	<0.01%
napA_kmer8	ACSTGGGADAYNCADCADAC	napA_kmer15	GACTGGTAYAACKCSDVYT	0.481013	499	496	499	499	0.00575173	<0.01%
napA_kmer2	TTCMTSACVCCDCAYCAGAA	napA_kmer12	GYTTYAACTAYTAYGGHAC	0.472476	338	338	338	338	0.00548036	<0.01%
napA_kmer10	ASCGAYMTGCCVRTGCTSGT	napA_kmer15	GACTGGTAYAACKCSDVYT	0.433618	266	257	257	257	0.00500712	<0.01%
napA_kmer2	TTCMTSACVCCDCAYCAGAA	napA_kmer3	ATYTCCAGCCCNACVTGGTC	0.411834	223	223	223	223	0.00479862	<0.01%
napA_kmer2	TTCMTSACVCCDCAYCAGAA	napA_kmer19	CGCTTYCGCGAYATYCAGG	0.358552	260	260	260	260	0.00415991	<0.01%
napA_kmer4	ATGRCSATGATGTAYCACGC	napA_kmer19	CGCTTYCGCGAYATYCAGG	0.346482	470	470	470	470	0.00400768	<0.01%
napA_kmer4	ATGRCSATGATGTAYCACGC	napA_kmer17	ACAGGAGAGCGTAAAATGA	0.204298	231	231	231	231	0.00237284	<0.01%
napA_kmer2	TTCMTSACVCCDCAYCAGAA	napA_kmer17	ACAGGAGAGCGTAAAATGA	0.204298	441	441	441	441	0.00236622	<0.01%

## Sheet: Table S3
Table S3. AOA Single Primer Result
Primer		Coverage	Basic Properties				Specificity
Name	Sequence		DegeBase	DeltaG	GC%	Tm	pmoA	nt
AOA_kmer14	AADTTCTAYRAYAGYCCNG	0.889908	8	(-2.12)-(1.97)	26.32%-57.89%	48.00-60.00	<0.01%	<0.01%
AOA_kmer9	GCNAADGKHGCDTGGTTYKC	0.862948	0	(2.14)-(2.14)	36.84%-36.84%	52.00-52.00	<0.01%	0.000865449
AOA_kmer4	ATYAAYGCAGGDGAYTAYAT	0.731074	3	(-2.10)-(1.26)	22.22%-50.00%	44.00-54.00	<0.01%	0.000719617
AOA_kmer2	CAYTAYYTDTTYATAGTWGT	0.728562	8	(0.62)-(2.45)	33.33%-55.56%	48.00-56.00	<0.01%	0.000703971
AOA_kmer5	ACDYTDCCWCCDTAYATGAC	0.718381	3	(0.06)-(0.27)	44.44%-55.56%	52.00-56.00	<0.01%	0.000694461
AOA_kmer15	ADDYKGCVTTCAADTATCC	0.692797	11	(-1.50)-(1.59)	26.32%-57.89%	48.00-60.00	<0.01%	<0.01%
AOA_kmer11	TAYCCDTAYGACTTYRTHG	0.68598	9	(-1.65)-(1.09)	25.00%-50.00%	50.00-60.00	<0.01%	<0.01%
AOA_kmer29	ACWATYAAYGCWGGHGAY	0.652771	5	(-2.82)-(0.77)	52.63%-73.68%	58.00-66.00	<0.01%	<0.01%
AOA_kmer6	TGGHTWCCHTCDGCHATGYT	0.646785	3	(-0.22)-(1.14)	33.33%-38.89%	48.00-50.00	<0.01%	0.000645862
AOA_kmer8	TAYYTDTTCATWGTWGTMGT	0.596884	2	(-1.07)-(1.08)	50.00%-55.56%	54.00-56.00	<0.01%	0.000580074
AOA_kmer1	TGGACATACAGATGGATGGC	0.553036	9	(-1.04)-(1.29)	26.32%-57.89%	48.00-60.00	<0.01%	0.00056297
AOA_kmer26	BGCHTTCAADTATCCDAG	0.516943	6	(-1.02)-(1.09)	30.00%-45.00%	52.00-58.00	<0.01%	<0.01%
AOA_kmer7	TTCAADTAYCCRAGACCNAC	0.501693	2	(-1.61)-(-1.61)	42.11%-52.63%	54.00-58.00	<0.01%	0.000486926
AOA_kmer28	GCMAAAGGDGCWTGGTTY	0.500251	6	(-1.52)-(1.85)	31.58%-47.37%	50.00-56.00	<0.01%	<0.01%

## Sheet: Table S4
Table S4. AOA Primer Sets
Forward Primer		Reverse Primer		Coverage	Product Length				Specificity
Name	Sequence	Name	Sequence		Max	Min	Average	Mode	pmoA	nt
AOA_kmer4	ATYAAYGCAGGDGAYTAYAT	AOA_kmer14	AADTTCTAYRAYAGYCCNG	0.660658	433	427	427	427	<0.01%	<0.01%
AOA_kmer2	CAYTAYYTDTTYATAGTWGT	AOA_kmer9	GCNAADGKHGCDTGGTTYKC	0.628957	205	202	202	202	<0.01%	0.0006
AOA_kmer2	CAYTAYYTDTTYATAGTWGT	AOA_kmer5	ACDYTDCCWCCDTAYATGAC	0.560814	433	432	433	433	<0.01%	0.0006
AOA_kmer4	ATYAAYGCAGGDGAYTAYAT	AOA_kmer5	ACDYTDCCWCCDTAYATGAC	0.55651	391	379	385	385	<0.01%	0.0006
AOA_kmer8	TAYYTDTTCATWGTWGTMGT	AOA_kmer14	AADTTCTAYRAYAGYCCNG	0.551812	478	472	472	472	<0.01%	<0.01%
AOA_kmer2	CAYTAYYTDTTYATAGTWGT	AOA_kmer15	ADDYKGCVTTCAADTATCC	0.527102	407	407	407	407	<0.01%	<0.01%
AOA_kmer4	ATYAAYGCAGGDGAYTAYAT	AOA_kmer6	TGGHTWCCHTCDGCHATGYT	0.521356	211	205	211	211	<0.01%	0.0005
AOA_kmer2	CAYTAYYTDTTYATAGTWGT	AOA_kmer11	TAYCCDTAYGACTTYRTHG	0.520919	232	226	229	229	<0.01%	<0.01%
AOA_kmer4	ATYAAYGCAGGDGAYTAYAT	AOA_kmer15	ADDYKGCVTTCAADTATCC	0.513491	359	353	359	359	<0.01%	<0.01%
AOA_kmer1	TGGACATACAGATGGATGGC	AOA_kmer9	GCNAADGKHGCDTGGTTYKC	0.486006	349	343	343	343	<0.01%	0.0005
AOA_kmer5	ACDYTDCCWCCDTAYATGAC	AOA_kmer8	TAYYTDTTCATWGTWGTMGT	0.478119	436	422	430	430	<0.01%	0.0005
AOA_kmer14	AADTTCTAYRAYAGYCCNG	AOA_kmer28	GCMAAAGGDGCWTGGTTY	0.467021	261	255	255	255	<0.01%	<0.01%
AOA_kmer6	TGGHTWCCHTCDGCHATGYT	AOA_kmer8	TAYYTDTTCATWGTWGTMGT	0.439252	256	250	256	256	<0.01%	0.0005
AOA_kmer8	TAYYTDTTCATWGTWGTMGT	AOA_kmer15	ADDYKGCVTTCAADTATCC	0.429289	404	396	404	404	<0.01%	<0.01%
AOA_kmer1	TGGACATACAGATGGATGGC	AOA_kmer11	TAYCCDTAYGACTTYRTHG	0.407026	317	317	317	317	<0.01%	<0.01%

## Sheet: Table S5
Table S5. AOB Single Primer Result
Primer		Coverage	Basic Properties				Specificity
Name	Sequence		DegeBase	DeltaG	GC%	Tm	pmoA	nt
AOB_kmer6	TSTTYTAYCCNGGBAACTGG	0.841206	11	(-3.48)-(1.67)	40.00%-60.00%	56.00-64.00	0.292079	0.000828444
AOB_kmer17	STTCTAYCCNGGBAACTGG	0.752034	9	(-3.48)-(1.67)	47.37%-63.16%	56.00-62.00	0.288679	<0.01%
AOB_kmer18	CSTTYGGYGGNCAYACSAC	0.665885	10	(-3.33)-(0.86)	52.63%-73.68%	58.00-66.00	0.00460706	<0.01%
AOB_kmer1	GGYTTCTACTGGTGGTCNCA	0.630652	5	(-0.15)-(0.40)	50.00%-60.00%	60.00-64.00	0.00281791	0.000554647
AOB_kmer3	GTVTGGTGGTAYYTTGGHAA	0.625448	5	(-0.49)-(1.86)	35.00%-55.00%	54.00-62.00	0.00268372	0.000532678
AOB_kmer22	GCNTWYGGYGAAGAAGGC	0.600811	7	(-3.58)-(0.94)	50.00%-66.67%	54.00-60.00	<0.01%	<0.01%
AOB_kmer4	TAYTGCACMGCNTTCTWCTA	0.575307	7	(-0.02)-(0.82)	35.00%-50.00%	54.00-60.00	<0.01%	0.000481078
AOB_kmer26	WGGMAADVTNTAYTGCAC	0.572587	11	(-2.90)-(2.42)	27.78%-55.56%	46.00-56.00	<0.01%	<0.01%
AOB_kmer21	ATGTWYWSYGTVTGGTGG	0.57172	6	(-2.72)-(2.27)	38.89%-55.56%	50.00-56.00	0.000536745	<0.01%
AOB_kmer28	GCNYTSDTVATGGACACV	0.557819	9	(-2.28)-(2.01)	38.89%-66.67%	50.00-60.00	0.0045176	<0.01%
AOB_kmer5	GAAGAAGGCTTTSCMGAGGG	0.557233	3	(-0.66)-(-0.47)	55.00%-60.00%	62.00-64.00	<0.01%	0.000505251
AOB_kmer27	GAAGGCTTTSCMGAGGGG	0.548724	3	(-0.66)-(0.48)	61.11%-66.67%	58.00-60.00	<0.01%	<0.01%
AOB_kmer9	GGGYTTCTACTGGTGGTCVC	0.51982	4	(-0.02)-(0.40)	55.00%-65.00%	62.00-66.00	0.00286264	0.000462296
AOB_kmer2	TYDTHTCCATGCTSATGTTC	0.518484	6	(-0.11)-(0.60)	35.00%-50.00%	54.00-60.00	0.000492016	0.000440988
AOB_kmer7	GACTACACNGGMTTYYTSTA	0.504184	10	(-3.24)-(1.63)	35.00%-55.00%	54.00-62.00	0.00465179	0.000428377

## Sheet: Table S6
Table S6. AOB Primer Sets
Forward Primer		Reverse Primer		Coverage	Product Length				Specificity
Name	Sequence	Name	Sequence		Max	Min	Average	Mode	pmoA	nt
AOB_kmer3	GTVTGGTGGTAYYTTGGHAA	AOB_kmer6	TSTTYTAYCCNGGBAACTGG	0.554959	205	201	204	204	0.000581473	0.0004
AOB_kmer1	GGYTTCTACTGGTGGTCNCA	AOB_kmer22	GCNTWYGGYGAAGAAGGC	0.536581	440	436	439	439	<0.01%	<0.01%
AOB_kmer6	TSTTYTAYCCNGGBAACTGG	AOB_kmer26	WGGMAADVTNTAYTGCAC	0.518273	219	215	218	218	<0.01%	<0.01%
AOB_kmer3	GTVTGGTGGTAYYTTGGHAA	AOB_kmer17	STTCTAYCCNGGBAACTGG	0.516257	204	204	204	204	0.000581473	<0.01%
AOB_kmer1	GGYTTCTACTGGTGGTCNCA	AOB_kmer5	GAAGAAGGCTTTSCMGAGGG	0.512952	448	382	448	448	<0.01%	0.0004
AOB_kmer6	TSTTYTAYCCNGGBAACTGG	AOB_kmer22	GCNTWYGGYGAAGAAGGC	0.511217	294	291	294	294	<0.01%	<0.01%
AOB_kmer4	TAYTGCACMGCNTTCTWCTA	AOB_kmer6	TSTTYTAYCCNGGBAACTGG	0.508732	229	225	228	228	<0.01%	0.0004
AOB_kmer1	GGYTTCTACTGGTGGTCNCA	AOB_kmer27	GAAGGCTTTSCMGAGGGG	0.507912	493	6	451	451	<0.01%	<0.01%
AOB_kmer17	STTCTAYCCNGGBAACTGG	AOB_kmer26	WGGMAADVTNTAYTGCAC	0.500996	218	215	218	218	<0.01%	<0.01%
AOB_kmer4	TAYTGCACMGCNTTCTWCTA	AOB_kmer17	STTCTAYCCNGGBAACTGG	0.493073	228	225	228	228	<0.01%	<0.01%
AOB_kmer5	GAAGAAGGCTTTSCMGAGGG	AOB_kmer6	TSTTYTAYCCNGGBAACTGG	0.475164	303	300	303	303	<0.01%	0.0004
AOB_kmer6	TSTTYTAYCCNGGBAACTGG	AOB_kmer27	GAAGGCTTTSCMGAGGGG	0.468037	327	303	306	306	<0.01%	<0.01%
AOB_kmer17	STTCTAYCCNGGBAACTGG	AOB_kmer22	GCNTWYGGYGAAGAAGGC	0.467146	294	291	294	294	<0.01%	<0.01%
AOB_kmer9	GGGYTTCTACTGGTGGTCVC	AOB_kmer22	GCNTWYGGYGAAGAAGGC	0.443963	440	440	440	440	<0.01%	<0.01%
AOB_kmer1	GGYTTCTACTGGTGGTCNCA	AOB_kmer18	CSTTYGGYGGNCAYACSAC	0.441361	282	275	281	281	0.00232589	<0.01%
AOB_kmer5	GAAGAAGGCTTTSCMGAGGG	AOB_kmer17	STTCTAYCCNGGBAACTGG	0.436836	303	300	303	303	<0.01%	<0.01%
AOB_kmer5	GAAGAAGGCTTTSCMGAGGG	AOB_kmer9	GGGYTTCTACTGGTGGTCVC	0.432359	453	448	449	449	<0.01%	0.0004
AOB_kmer17	STTCTAYCCNGGBAACTGG	AOB_kmer27	GAAGGCTTTSCMGAGGGG	0.429898	327	303	306	306	<0.01%	<0.01%
AOB_kmer9	GGGYTTCTACTGGTGGTCVC	AOB_kmer27	GAAGGCTTTSCMGAGGGG	0.428022	473	452	452	452	<0.01%	<0.01%
AOB_kmer2	TYDTHTCCATGCTSATGTTC	AOB_kmer28	GCNYTSDTVATGGACACV	0.414754	258	254	255	255	0.000492016	<0.01%

## Sheet: Table S7
Table S7. Calculation time comparison
Sequence Number	Gene Name	Sequence Alignment Method	Sequence Alignment Calculating Time	ARDEP Calculating Time
2000	napA	MAFFT (with maximum parallelism)	45 minutes	~10 minutes
4000		Clustal Omega	1 hour and 33 minutes	~15 minutes
		MAFFT (with maximum parallelism)	1 hour	-
>10000	nirA	MUSCLE	88 hours and 7 minutes	-
		Clustal Omega	3 hours and 5 minutes	-
>30000	amoA	MUSCLE	156 hours and 22 minutes	~7 hours
>170000		-	-	~13 hours
